# Supplementary material for: Consumers’ Preferences towards Bread Characteristics Based on Food-Related Lifestyles: Insights from Slovenia
Source: Foods. 2023 Oct 13;12(20):3766. doi: 10.3390/foods12203766 (PMC10606115; doi:10.3390/foods12203766)
Supplement: Supplementary file 1 [file foods-12-03766-s001.zip]

Archive with 1 entries (1 files):
- foods-2553977-supplementary.pdf
